# Supplementary material for: The Dorsolateral Prefrontal Cortex Plays a Role in Self-Initiated Elaborative Cognitive Processing during Episodic Memory Encoding: rTMS Evidence
Source: PLoS One. 2013 Sep 5;8(9):e73789. doi: 10.1371/journal.pone.0073789 (PMC3764025; doi:10.1371/journal.pone.0073789)
Supplement: Table S1 — Individuals participant’s response to each question in the strategy questionnaire, on a 7 point scale of 1 (not at all) to 7 (always). (XLSX) [file pone.0073789.s001.xlsx]

## Sheet: strategy Questionnaire
				excluded											ecluded						excluded									excluded										withdrew
		pt01	pt02	pt03	pt04	pt05	pt06	pt07	pt08	pt09	pt10	pt11	pt12	pt13	pt14	pt15	pt16	pt17	pt18	pt19	pt20	pt21	pt22	pt23	pt24	pt25	pt26	pt27	pt28	pt29	pt30	pt31	pt32	pt33	pt34	pt35	pt36	pt37	pt38	pt39	pt40
Cued-Related	Q1	5	4	5	6	5	6	6	5	6	5	7	6	7	7	6	7	5	7	5	5	7	6	3	7	7	7	7	6	2	4	4	6	3	6	7	7	6	6		5
	Q2	3	5	4	1	3	7	3	2	6	3	1	4	5	7	5	3	5	2	7	4	5	4	4	7	5	7	5	3	2	2	4	5	4	5	6	5	5	7		5
	Q3	1	3	2	1	2	3	6	4	3	5	2	5	3	5	4	1	1	3	4	5	4	3	2	3	3	2	2	3	1	1	1	4	1	3	2	1	3	5		1
	Q4	1	1	1	1	1	6	2	6	2	3	1	5	6	1	3	3	6	2	1	1	3	3	1	1	1	1	4	1	6	1	2	2	1	4	1	1	5	4		1
	Q5	3	2	1	7	7	6	6	6	5	6	4	6	2	5	4	7	4	4	6	7	7	7	7	7	1	6	5	7	4	5	5	5	2	2	5	7	6	5		4
Cued-Unrelated	Q1	5	6		6	4	6	2	6	5	6	3	7	7	7	5	4	7	7	4	4	7	3	5	4	6	1	7	5	2	2	2	6	6	5	5	6	4	7		4
	Q2	5	6	6	2	4	7	6	4	5	4	1	7	7	7	5	5	7	2	6	5	7	4	4	3	5	7	5	6	1	2	5	5	6	6	7	5	2	7		4
	Q3	1	2	1	1	1	4	3	3	2	4	1	2	4	1	4	1	1	2	5	5	7	3	3	1	6	1	3	4	1	1	1	5	1	5	1	1	4	4		1
	Q4	1	1	1	6	1	6	6	6	3	2	1	4	6	1	4	1	4	3	1	1	7	2	1	1	1	1	2	1	2	1	2	3	1	5	1	1	4	3		1
	Q5	4	2	2	7	6	5	6	4	2	7	1	4	4	5	4	7	4	3	4	7	7	7	7	7	2	6	2	7	3	5	5	5	2	3	6	7	6	5		2
Self-Related	Q1	5	3	6	6	6	4	6	5	6	6	6	7	7	7	5	5	7	7	7	6	7	5	5	6	5	5	6	7	2	6	6	4	3	6	7	6	4	7		5
	Q2	3	7	3	1	2	4	6	2	5	5	1	2	5	7	6	3	7	5	4	6	5	5	6	4	5	4	5	5	1	6	4	4	3	6	6	2	3	7		6
	Q3	1	5	2	1	1	5	7	2	5	4	1	2	3	6	3	1	1	3	3	5	4	3	4	1	6	1	4	4	1	1	1	3	1	6	7	1	3	5		1
	Q4	1	1	1	6	1	6	5	3	4	2	1	2	6	1	2	3	6	3	1	3	3	2	1	1	1	1	6	1	1	2	2	2	1	5	1	1	2	4		1
	Q5	4	1	1	7	7	5	6	7	6	7	3	6	2	6	4	7	5	6	6	7	6	7	7	7	3	7	7	7	3	6	6	6	3	2	7	7	6	5		4
Self-Unrelated	Q1	5	1	3	6	3	6	5	5	6	6	4	6	7	7	5	3	7	7	3	4	6	6	5	5	6	1	5	3	3	3	4	4	6	6	7	7	6	7		3
	Q2	6	6	3	1	1	7	6	2	6	5	1	6	7	7	5	1	7	6	7	5	7	5	6	4	5	6	4	3	1	7	6	4	6	7	7	5	4	7		6
	Q3	1	3	1	1	1	3	4	2	4	5	1	2	4	2	2	1	4	2	2	5	7	3	3	1	2	1	3	1	1	1	1	3	1	6	1	1	3	3		1
	Q4	1	2	1	7	1	6	3	6	2	2	1	2	6	1	3	1	7	3	1	1	7	2	1	1	1	1	2	1	1	1	1	2	1	6	1	1	2	3		1
	Q5	3	1	2	7	6	7	7	5	6	7	7	2	4	6	5	7	4	4	7	7	7	7	7	7	5	5	7	7	3	5	4	6	2	3	7	7	7	5		3
average		2.95	3.1	2.42105	4.05	3.15	5.45	5.05	4.25	4.45	4.7	2.4	4.35	5.1	4.8	4.2	3.55	4.95	4.05	4.2	4.65	6	4.35	4.1	3.9	3.8	3.55	4.55	4.1	2.05	3.1	3.3	4.2	2.7	4.85	4.6	3.95	4.25	5.3		2.95
Legend
Q1. I considered how the words could be related to each other.
Q2. I imagined the objects described by the words interacting in some way.
Q3. I used prior personal memories associated with the objects.
Q4. I constructed a sentence with the two words.
Q5. I repeated the words to myself in my head.
Questions answered on a 7 point scale from 1 (never) to 7 (always), with regards to how often they used each strategy in the given condition.
